# Supplementary material for: Fine control of metal concentrations is necessary for cells to discern zinc from cobalt
Source: Nat Commun. 2017 Dec 1;8:1884. doi: 10.1038/s41467-017-02085-z (PMC5709419; doi:10.1038/s41467-017-02085-z)
Supplement: Supplementary file 4 — Supplementary Data 1 [file 41467_2017_2085_MOESM4_ESM.xlsx]

## Sheet: Supplementary Dataset 1
Protein Molecules per cell			functional units		Concentrations		molar			Dynafit analysis	Keq5	[M]buffered	Fraction of DNA protein-bound
Moles per cell		0	moles		M	0.01				1	0.1	0.00512491
					D	#DIV/0!				2	0.01	0.000990196
DNA Molecules per cell			sites		B	0.1				3	0.001	0.000109757
Moles per cell		0	moles		P	#DIV/0!	0			4	0.0001	1.10974e-05
										5	1e-05	1.11097e-06
Cell volume			litres		Dissociation constants		molar			6	1e-06	1.1111e-07
					Keq1	#DIV/0!				7	1e-07	1.11111e-08
Association constants					Keq2	#DIV/0!				8	1e-08	1.11111e-09
K1			molar-1		Keq3	#DIV/0!				9	1e-09	1.11111e-10
K3			molar-1		Keq4	#DIV/0!				10	1e-10	1.11111e-11
K4			molar-1							11	1e-11	1.11111e-12
					Responses					12	1e-12	1.11111e-13
					PD	#DIV/0!				13	1e-13	1.11111e-14
					PMD	#DIV/0!				14	1e-14	1.11111e-15
										15	1e-15	1.11111e-16
experimentally determined or estimated values
experimentally determined or estimated values
values to input into Dynafit script
