# Supplementary material for: Fine control of metal concentrations is necessary for cells to discern zinc from cobalt
Source: Nat Commun. 2017 Dec 1;8:1884. doi: 10.1038/s41467-017-02085-z (PMC5709419; doi:10.1038/s41467-017-02085-z)
Supplement: Supplementary file 5 — Supplementary Software [file 41467_2017_2085_MOESM5_ESM.txt]

Supplementary Dataset 2

Dynafit Script to model the fractional promoter occupancy with sensor
_______________________________________________________________________

[components]

; M = Metal
; B = Buffer
; P = Protein
; D = DNA

[task]

task = fit
data = equilibria

[mechanism] ;dissociation constants

P  + M 	<==> PM 	: Keq1 dissociation
PD + M  <==> PMD 	: Keq2 dissociation
P  + D 	<==> PD 	: Keq3 dissociation
PM + D 	<==> PMD 	: Keq4 dissociation
M  + B 	<==> MB 	: Keq5 dissociation

[concentrations] ;molar

M = 0.01
D = 1.66e-9
B = 1e-1

[constants] ;molar

Keq1 = 5.1e-10
Keq2 = 4.8e-8
Keq3 = 1.5e-7
Keq4 = 1.4e-5
Keq5 = 1e-1

[data]

variable P
offset = auto
set	P

[responses]; 1/D

PD = 602200000
PMD = 602200000

[output]

directory C:/Output/

[set:P]
3.7e-8	0

[end]
